# Supplementary material for: Yeast GH30 Xylanase from Sugiyamaella lignohabitans Is a Glucuronoxylanase with Auxiliary Xylobiohydrolase Activity
Source: Molecules. 2022 Jan 25;27(3):751. doi: 10.3390/molecules27030751 (PMC8840591; doi:10.3390/molecules27030751)
Supplement: Supplementary file 1 [file molecules-27-00751-s001.zip]

Archive with 1 entries (1 files):
- molecules-1556607-supplementary.pdf
